# Supplementary material for: Vibrio cholerae and Vibrio paracholerae bacteraemia strains encompass lineages that share resistome and virulome profiles
Source: Mem Inst Oswaldo Cruz. 2025 Feb 3;120:e240159. doi: 10.1590/0074-02760240159 (PMC11893007; doi:10.1590/0074-02760240159)
Supplement: Supplementary file 1 [file 1678-8060-mioc-120-e240159-s1.xls]

## Sheet: TableS1
TABLE I. Virulence genes identified in the Vibrio genomes
Genomes	# Genes	ACICU_RS00475	ACICU_RS00500	AHML_RS07540	IlpA	VC0395_RS15455	VC0395_RS15460	VCA0109	VCA0122	VC_RS04610	VC_RS04620	VC_RS09110	VPA1353	VP_RS21570	VP_RS21585	VP_RS21620	VP_RS21630	VP_RS21635	VP_RS21640	VP_RS21705	ace	acfA	acfB	acfC	acfD	bplA	cap8E	cheA	cheB	cheR	cheV	cheW	cheY	cheZ	clpB/vasG	clpP	cpsG	cqsA	ctxA	ctxB	epsC	epsD	epsE	epsF	epsG	epsH	epsI	epsJ	epsK
GCA_000166455.2	185	.	74.76	64.03	100	100	100	100	100	100	100	100	.	.	.	.	.	.	.	.	100	100	100	99.87	100	.	.	100	100	100	100	100	100	100	100	89.78	.	100	100	100	100	100	100	100	100	100	100	100	100
GCA_001292785.1	180	.	.	.	100	100	100	100	93.83	100	100	100	99.38	97.46	100	100	99.85	99.51	100	97.96	.	.	.	.	.	.	.	100	100	100	100	100	100	100	100	89.95	91.47	100	.	.	100	99.65	100	100	100	100	100	100	100
GCA_002073335.2	186	.	74.76	64.03	100	100	100	100	100	100	100	100	.	.	.	.	.	.	.	.	100	100	100	100	100	.	.	100	100	100	100	100	100	100	100	89.78	.	100	100	100	100	100	100	100	100	100	100	100	100
GCA_002251495.1	168	.	.	63.9	100	99.87	100	100	100	.	.	100	99.38	97.46	100	99.64	99.69	99.51	100	97.96	.	.	.	.	.	.	.	100	100	100	100	100	100	100	100	89.78	.	100	.	.	100	99.75	100	100	100	100	100	100	100
GCA_003057775.1	151	.	.	64.03	100	100	100	100	99.59	99.49	99.97	98.7	.	.	.	.	.	.	.	.	.	.	.	.	.	.	.	100	100	100	100	100	100	100	100	89.78	.	100	.	.	100	100	100	100	100	100	100	100	100
GCA_003312945.1	156	75.85	.	.	100	100	100	100	99.59	99.49	100	78.03	.	.	.	.	.	.	.	.	.	.	.	.	86.13	.	.	100	99.91	100	100	100	100	100	100	89.78	.	100	.	.	100	99.75	100	100	100	100	100	100	100
GCA_014654565.1	179	.	.	63.9	100	99.87	99.94	100	100	100	100	100	99.38	97.46	100	99.64	99.69	99.51	100	97.96	.	.	.	.	.	.	.	100	100	100	100	100	100	100	99.96	89.78	.	100	.	.	100	100	100	100	100	100	100	100	100
GCA_019780445.1	154	.	.	64.03	100	100	100	100	95.47	100	100	98.7	.	.	.	.	.	.	.	.	.	.	.	.	.	.	64.43	100	99.91	100	100	100	100	100	100	89.78	.	100	.	.	100	100	100	100	100	100	100	100	100
GCA_019780645.1	158	.	.	63.9	100	100	100	100	94.24	100	100	100	.	.	.	.	.	.	.	.	.	.	.	.	.	.	.	100	100	100	100	100	100	100	100	89.78	.	100	.	.	100	100	100	100	100	100	100	100	100
GCA_021228575.1	164	.	.	64.03	100	99.87	100	100	94.24	100	100	100	.	.	.	.	.	.	.	.	.	.	.	.	.	68.76	.	100	100	100	100	100	100	100	100	89.78	.	100	.	.	100	100	100	100	100	100	100	100	100
GCA_022758165.1	161	73.91	.	63.52	100	100	100	100	100	100	100	100	.	.	.	.	.	.	.	.	.	.	.	.	.	.	.	100	100	100	100	100	100	100	100	89.78	.	100	.	.	100	100	100	100	100	100	100	100	100
GCA_026322215.1	177	.	.	.	100	100	100	100	100	100	100	100	99.38	97.46	100	94.75	99.69	99.51	100	98.36	.	.	.	.	.	.	.	100	100	100	100	100	100	100	100	89.78	.	100	.	.	100	100	100	100	100	100	100	100	100
GCA_029906585.1	156	.	.	64.03	100	100	100	100	100	100	99.97	100	.	.	.	.	.	.	.	.	.	.	.	.	.	.	.	100	100	100	100	100	100	100	100	89.78	.	100	.	.	100	100	100	100	100	100	100	100	100
GCA_032286825.1	155	61.19	.	.	100	100	100	100	94.24	100	100	100	.	.	.	.	.	.	.	.	.	.	.	.	88.85	.	.	100	100	100	100	100	100	100	100	89.78	.	100	.	.	100	100	100	100	100	100	100	100	100
GCA_032287085.1	173	71.98	.	64.03	100	100	100	100	100	100	100	100	99.38	97.46	100	100	98.32	99.6	100	97.96	.	.	.	.	.	.	.	100	100	100	100	100	100	100	100	89.78	.	100	.	.	100	99.75	100	100	100	100	100	100	100
GCA_032287365.1	159	.	.	.	100	100	100	100	100	100	99.97	100	.	.	.	.	.	.	.	.	.	.	.	.	.	.	.	100	100	100	100	100	100	100	100	89.78	.	100	.	.	100	100	100	100	100	100	100	100	100
GCA_032287445.1	159	73.91	.	.	100	100	100	100	99.59	99.62	100	100	.	.	.	.	.	.	.	.	.	.	.	.	.	.	.	100	100	100	100	100	100	100	100	89.78	.	100	.	.	100	99.65	100	100	100	100	100	100	100
GCA_032287485.1	159	73.91	.	.	100	100	100	100	99.59	100	100	100	.	.	.	.	.	.	.	.	.	.	.	.	.	.	.	100	100	100	100	100	100	100	100	89.78	.	92.22	.	.	100	99.65	100	100	100	100	100	100	100
GCA_032287945.1	158	.	.	.	100	99.87	100	100	100	100	100	100	.	.	.	.	.	.	.	.	.	.	.	.	88.93;88.93	69.61	.	100	100	100	100	100	100	100	100	89.78	.	100	.	.	100	100	100	100	100	100	100	100	100
GCA_032288655.1	179	75.36	.	64.03	100	99.87	100	100	94.24	100	99.97	100	99.38	97.46	100	100	99.69	99.51	100	97.96	.	.	.	.	.	.	.	100	100	100	100	100	100	100	100	89.78	.	100	.	.	100	100	100	100	100	100	100	100	100
GCA_032296385.1	155	.	.	63.9	100	100	100	100	99.59	100	99.97	100	.	.	.	.	.	.	.	.	.	.	.	.	.	.	.	100	100	100	100	100	100	100	100	89.78	.	93.33	.	.	100	100	100	100	100	100	100	100	100
GCA_032329815.2	177	72.3	.	.	100	99.87	100	100	93.83	100	100	100	99.38	97.46	100	100	99.69	99.51	100	97.96	.	.	.	.	.	.	64.53	100	100	100	100	100	100	100	100	89.78	.	100	.	.	100	100	100	100	100	100	100	100	100
GCA_032819435.1	174	.	.	.	100	99.87	100	100	99.59	100	99.97	100	99.38	97.46	100	99.64	97.86	99.51	100	97.96	.	.	.	.	.	.	.	100	99.91	100	100	100	100	100	100	89.78	.	100	.	.	100	100	100	100	100	100	100	100	100
GCA_032841475.2	158	.	.	64.03	99.75	99.87	100	100	100	100	100	100	.	.	.	.	.	.	.	.	.	.	.	.	.	.	.	100	100	100	100	100	100	100	100	89.78	.	100	.	.	100	100	100	100	100	100	100	100	100
GCA_900185995.1	157	71.5	.	.	100	99.87	100	100	100	100	99.97	100	.	.	.	.	.	.	.	.	.	.	.	.	.	.	.	100	100	100	100	100	100	100	100	89.78	.	100	.	.	100	100	100	100	100	100	100	100	100
GCA_963872265.1	186	.	74.76	64.03	100	100	100	100	100	100	100	100	.	.	.	.	.	.	.	.	100	100	100	100	100	.	.	100	100	100	100	100	100	100	100	89.78	.	100	100	100	100	100	100	100	100	100	100	100	100
GCA_963905105.1	186	.	74.76	64.03	100	100	100	100	100	100	100	100	.	.	.	.	.	.	.	.	100	100	100	100	100	.	.	100	100	100	100	100	100	100	100	89.78	.	100	100	100	100	100	100	100	100	100	100	100	100
GCF_000006745.1	186	.	74.76	64.03	100	100	100	100	100	100	100	100	.	.	.	.	.	.	.	.	100	100	100	100	100	.	.	100	100	100	100	100	100	100	100	89.78	.	100	100	100	100	99.95	100	100	100	100	100	100	100
GCF_000021625.1	183	.	74.76	64.03	100	100	100	97.26	100	100	100	100	.	.	.	.	.	.	.	.	100.00;100.00	100	100	100	100	.	.	100	100	100	100	100	100	100	100	89.78	.	100	100.00;100.00	100.00;100.00	100	100	100	100	100	100	100	100	100
GCF_000250855.1	186	.	74.76	64.03	100	100	100	100	100	100	100	100	.	.	.	.	.	.	.	.	100	100	100	100	100	.	.	100	100	100	100	100	100	100	100	89.78	.	100	100	100	100	100	100	100	100	100	100	100	100
GCF_000438805.2	156	.	.	64.03	100	100	100	100	100	100	100	98.7	.	.	.	.	.	.	.	.	.	.	.	.	.	.	64.82	100	99.74	100	100	100	100	100	100	89.78	91.47	100	.	.	100	100	100	100	100	100	100	100	100
GCF_000621645.1	182	.	74.76	64.03	100	100	100	97.26	100	100	100	100	.	.	.	.	.	.	.	.	100	100	100	100	100	.	.	100	100	100	100	100	100	100	100	89.78	.	100	100.00;100.00	100.00;100.00	100	100	100	100	100	100	100	100	100
GCF_000765415.1	186	.	74.76	64.03	100	100	100	100	100	100	100	100	.	.	.	.	.	.	.	.	100	100	100	99.87	100	.	.	100	100	100	100	100	100	100	100	89.78	.	100	100	100	100	100	100	100	100	100	100	100	100
GCF_002194265.1	183	.	.	64.03	100	100	100	100	100	100	100	100	.	.	.	.	.	.	.	.	100	100	100	100	100	.	.	100	100	100	100	100	100	100	100	89.78	.	100	100	100	100	100	100	100	100	100	100	100	100
GCF_003312085.1	165	.	.	64.03	100	100	100	100	95.47	100	100	98.65	.	.	.	70.11	72.63	.	.	62.78	.	.	.	.	66.95	.	.	100	99.91	100	100	100	100	100	100	89.78	.	100	.	.	100	99.65	100	100	100	100	100	100	100
GCF_017169515.1	155	.	.	64.03	100	100	100	100	99.59	100	99.97	98.7	.	.	.	.	.	.	.	.	.	.	.	.	.	.	65.99	100	100	100	100	100	100	100	100	89.78	91.47	100	.	.	100	99.65	100	100	100	100	100	100	100
GCF_038030905.1	185	.	74.76	64.03	100	100	100	100	100	100	100	100	.	.	.	.	.	.	.	.	100	100	100	99.87	100	.	.	100	100	100	100	100	100	100	100	89.78	.	100	100	100	100	100	100	100	100	100	100	100	100
* The values represent the coverage (%) of the identified gene. “.” means unidentified gene. Values separated by ";" indicate more than one copy of the gene in the genome.
[truncated: 186 more columns]
