# Supplementary material for: Vibrio cholerae and Vibrio paracholerae bacteraemia strains encompass lineages that share resistome and virulome profiles
Source: Mem Inst Oswaldo Cruz. 2025 Feb 3;120:e240159. doi: 10.1590/0074-02760240159 (PMC11893007; doi:10.1590/0074-02760240159)
Supplement: Supplementary file 2 [file 1678-8060-mioc-120-e240159-s2.xls]

## Sheet: TableS2
TABLE II. Antibiotic resistance genes identified in the Vibrio genomes
Genomes	# Genes	AAC(3)-IIe	APH(3'')-Ib	APH(6)-Id	BRP(MBL)	CARB-7	CARB-9	CMY-59	CRP	CTX-M-2	MCR-4.3	Mrx	NDM-1	PER-7	QnrVC1	QnrVC4	QnrVC5	QnrVC7	TEM-12	Vibrio_cholerae_varG	aadA	aadA16	aadA2	almE	almF	almG	armA	arr-3	catB9	dfrA1	dfrA27	dfrA6	floR	mphA	mphE	msbA	msrE	qacEdelta1	sul1	sul2	tet(35)	tet(A)	tet(H)	ugd	vatF
GCA_000166455.2	14	.	100	100	.	.	.	.	99.68	.	.	.	.	.	.	.	.	.	.	100	.	.	.	100	100	100	.	.	100	100	.	.	100	.	.	86.22	.	.	.	100	88.02	.	.	86.55	.
GCA_001292785.1	20	.	100	100	100	.	.	.	99.68	.	.	.	100	.	.	100	.	.	.	.	100	.	100	100	100	100	100	.	.	.	.	.	100	.	100	86.22	100	100.00;100.00	100.00;100.00	.	88.02	.	.	86.55	.
GCA_002073335.2	9	.	.	.	.	.	.	.	99.68	.	.	.	.	.	.	.	.	.	.	100	.	.	.	100	100	100	.	.	100	.	.	.	.	.	.	86.22	.	.	.	.	88.02	.	.	86.55	.
GCA_002251495.1	6	.	.	.	.	.	.	.	99.68	.	.	.	.	.	.	.	.	.	.	.	.	.	.	100	100	100	.	.	.	.	.	.	.	.	.	86.45	.	.	.	.	.	.	.	97.77	.
GCA_003057775.1	7	.	.	.	.	.	.	.	99.68	.	.	.	.	.	.	.	.	.	.	.	.	.	.	100	100	100	.	.	.	.	.	.	.	.	.	85.93	.	.	.	.	88.02	.	.	86.80;98.97;94.60	.
GCA_003312945.1	9	.	.	.	.	100	.	.	99.68	.	.	.	.	.	.	.	.	.	.	.	.	.	.	100	100	100	.	.	.	.	.	.	.	.	.	86.05	.	.	.	.	88.02	.	.	97.86	79.88
GCA_014654565.1	7	.	.	.	.	.	.	.	99.68	.	.	.	.	.	.	.	.	.	.	.	.	.	.	100	100	99.88	.	.	.	.	.	.	.	.	.	86.45	.	.	.	.	88.02	.	.	86.55	.
GCA_019780445.1	7	.	.	.	.	.	.	.	99.68	.	.	.	.	.	.	.	.	.	.	.	.	.	.	100	100	100	.	.	.	.	.	.	.	.	.	86.39	.	.	.	.	88.02	.	.	86.8	.
GCA_019780645.1	8	.	.	.	.	.	.	.	99.68	.	.	.	.	.	.	.	.	.	.	100	.	.	.	99.22	100	100	.	.	.	.	.	.	.	.	.	86.11	.	.	.	.	88.02	.	.	97.77	.
GCA_021228575.1	8	.	.	.	.	.	.	.	99.68	.	.	.	.	.	.	100	.	.	.	.	.	.	.	100	100	100	.	.	.	.	.	.	.	.	.	86.45	.	.	.	.	88.02	.	.	98.46;86.55	.
GCA_022758165.1	8	.	.	.	.	.	.	.	99.68	.	.	.	.	.	.	100	.	.	.	.	.	.	.	100	100	100	.	.	.	.	.	.	.	.	.	86.45	.	.	.	.	88.02	.	.	86.55	.
GCA_026322215.1	10	.	.	.	.	.	.	.	99.68	.	.	.	.	.	100.00;100.00	.	.	.	.	.	.	.	.	100	100	100	.	.	.	.	.	100.00;100.00	.	.	.	86.45	.	.	.	.	88.02;88.02	.	.	97.77	79.58;79.58
GCA_029906585.1	11	.	.	.	.	.	.	.	99.68	.	100	.	.	.	.	.	100	.	.	.	.	.	.	100	100	100	.	.	100	.	.	.	.	.	.	86.22	.	.	.	.	88.02	.	.	97.77;98.46	79.58
GCA_032286825.1	8	.	.	.	.	.	.	.	99.68	.	.	.	.	.	.	.	.	.	.	.	.	.	.	100.00;100.00	100.00;100.00	99.88;99.88	.	.	.	.	.	.	.	.	.	86.22	.	.	.	.	88.02;88.02	.	.	86.55;98.71	68.92;79.58;79.58;79.58
GCA_032287085.1	9	.	.	.	.	.	.	.	99.68	.	.	.	.	.	.	.	.	.	.	100.00;100.00	.	.	.	100.00;100.00	100.00;100.00	100.00;100.00	.	.	.	.	.	.	.	.	.	86.45	.	.	.	.	88.02;88.02	.	.	86.55	79.58
GCA_032287365.1	9	.	.	.	.	.	.	.	99.68	.	.	.	.	.	.	.	.	.	.	100.00;100.00	.	.	.	100.00;100.00	100.00;100.00	100.00;100.00	.	.	.	.	.	.	.	.	.	86.22	.	.	.	.	88.02;88.02	.	.	97.77;98.80	79.58;79.58
GCA_032287445.1	8	.	.	.	.	.	.	.	99.68	.	.	.	.	.	.	.	.	.	.	.	.	.	.	100.00;100.00	100.00;100.00	100.00;100.00	.	.	.	.	.	.	.	.	.	86.22	.	.	.	.	88.02;88.02	.	97.51;97.51;94.26	86.55	.
GCA_032287485.1	7	.	.	.	.	.	.	.	99.68	.	.	.	.	.	.	.	.	.	.	.	.	.	.	100.00;100.00	100.00;100.00	100.00;100.00	.	.	.	.	.	.	.	.	.	86.22	.	.	.	.	88.02;88.02	.	.	86.55	.
GCA_032287945.1	7	.	.	.	.	.	.	.	99.68	.	.	.	.	.	.	.	.	.	.	.	.	.	.	100.00;100.00	100.00;100.00	100.00;100.00	.	.	.	.	.	.	.	.	.	86.45	.	.	.	.	88.02;88.02	.	.	98.03	.
GCA_032288655.1	7	.	.	.	.	.	.	.	99.68	.	.	.	.	.	.	.	.	.	.	.	.	.	.	100.00;100.00	100.00;100.00	100.00;100.00	.	.	.	.	.	.	.	.	.	86.22	.	.	.	.	88.02;88.02	.	.	86.55;98.63	.
GCA_032296385.1	10	.	.	.	.	100.00;100.00	.	.	99.68	.	.	.	.	.	.	.	.	100.00;100.00	.	100.00;100.00	.	.	.	100.00;100.00	100.00;100.00	100.00;100.00	.	.	.	.	.	.	.	.	.	86.05	.	.	.	.	88.02;88.02	.	.	97.86	.
GCA_032329815.2	8	.	.	.	.	.	.	.	99.68	.	.	.	.	.	.	.	.	.	.	.	.	.	.	100.00;100.00	100.00;100.00	100.00;100.00	.	.	.	.	.	.	.	.	.	85.93	.	.	.	.	88.02;88.02	.	.	66.24;98.80	68.92;79.58;79.58;68.92;69.22
GCA_032819435.1	9	.	.	.	.	.	.	.	99.68	.	.	.	.	.	.	.	.	.	.	.	.	.	.	100	100	99.88	.	.	100	.	.	.	.	.	.	86.22	.	.	.	.	88.02	.	.	86.55;98.46	79.58
GCA_032841475.2	8	.	.	.	.	.	.	.	99.68	.	.	.	.	.	.	100	.	.	.	.	.	.	.	100	100	100	.	.	.	.	.	.	.	.	.	86.45	.	.	.	.	88.02	.	.	97.77	.
GCA_900185995.1	8	.	.	.	.	.	.	.	99.68	.	.	.	.	.	.	.	.	.	.	.	.	.	.	100	100	100	.	.	100	.	.	.	.	.	.	86.22	.	.	.	.	88.02	.	.	86.55	.
GCA_963872265.1	9	.	.	.	.	.	.	.	99.68	.	.	.	.	.	.	.	.	.	.	100	.	.	.	100	100	100	.	.	100	.	.	.	.	.	.	86.22	.	.	.	.	88.02	.	.	86.55	.
GCA_963905105.1	9	.	.	.	.	.	.	.	99.68	.	.	.	.	.	.	.	.	.	.	100	.	.	.	100	100	100	.	.	100	.	.	.	.	.	.	86.22	.	.	.	.	88.02	.	.	86.55	.
GCF_000006745.1	9	.	.	.	.	.	.	.	99.68	.	.	.	.	.	.	.	.	.	.	100	.	.	.	100	100	100	.	.	100	.	.	.	.	.	.	86.22	.	.	.	.	88.02	.	.	86.55	.
GCF_000021625.1	8	.	.	.	.	.	.	.	99.68	.	.	.	.	.	.	.	.	.	.	100	.	.	.	100	79.32	100	.	.	.	.	.	.	.	.	.	86.22	.	.	.	.	88.02	.	.	86.55	.
GCF_000250855.1	9	.	.	.	.	.	.	.	99.68	.	.	.	.	.	.	.	.	.	.	100	.	.	.	100	100	100	.	.	100	.	.	.	.	.	.	86.22	.	.	.	.	88.02	.	.	86.55	.
GCF_000438805.2	9	.	.	.	.	100	100	.	99.68	.	.	.	.	.	.	.	.	.	.	.	.	.	.	100	100	100	.	.	.	.	.	.	.	.	.	86.11	.	.	.	.	88.11	.	.	86.80;99.14	.
GCF_000621645.1	8	.	.	.	.	.	.	.	99.68	.	.	.	.	.	.	.	.	.	.	100	.	.	.	100	79.32	100	.	.	.	.	.	.	.	.	.	86.22	.	.	.	.	88.02	.	.	86.55	.
GCF_000765415.1	26	93.15	100.00;100.00;100.00	100.00;100.00;100.00	.	.	.	100	99.68	100	.	100	.	.	.	.	.	.	100	100	.	95.27	.	100	100	100	.	100	100	100	100	.	100.00;100.00;100.00	100	.	86.22	.	100.00;100.00	100.00;100.00	100.00;100.00;100.00	88.02	100	.	86.55	.
GCF_002194265.1	9	.	.	.	.	.	.	.	99.68	.	.	.	.	.	.	.	.	.	.	99.91	.	.	.	100	100	100	.	.	100	.	.	.	.	.	.	86.22	.	.	.	.	88.02	.	.	86.55;99.14	.
GCF_003312085.1	7	.	.	.	.	.	.	.	99.68	.	.	.	.	.	.	.	.	.	.	.	.	.	.	100	100	100	.	.	.	.	.	.	.	.	.	86.39	.	.	.	.	88.02	.	.	86.80;98.97	.
GCF_017169515.1	8	.	.	.	.	.	.	.	99.68	.	.	.	.	.	.	100.00;79.45	.	.	.	.	.	.	.	100	100	100	.	.	.	.	.	.	.	.	.	85.93	.	.	.	.	88.02	.	.	86.80;94.60;98.97	.
GCF_038030905.1	18	.	.	.	.	.	.	.	99.68	.	.	100	.	100	.	.	.	.	.	100	.	.	100.00;100.00	100	100	100	.	.	100	100	.	.	.	100	100	86.22	100	100	100	.	88.02	.	.	86.55	.
* The values represent the coverage (%) of the identified gene. “.” means unidentified gene. Values separated by ";" indicate more than one copy of the gene in the genome.
